# Supplementary material for: Effects of Fishmeal Replacement by Clostridium Autoethanogenum Protein Meal on Cholesterol Bile Acid Metabolism, Antioxidant Capacity, Hepatic and Intestinal Health of Pearl Gentian Grouper (Epinephelus Fuscoguttatus ♀ × Epinephelus Lanceolatus ♂)
Source: Animals (Basel). 2023 Mar 18;13(6):1090. doi: 10.3390/ani13061090 (PMC10044235; doi:10.3390/ani13061090)
Supplement: Supplementary file 1 [file animals-13-01090-s001.zip]

Archive with 1 entries (1 files):
- animals-2202876-supplementary.pdf
